# Supplementary material for: Targeted inhibition of RBPJ transcription complex alleviates the exhaustion of CD8+ T cells in hepatocellular carcinoma
Source: Commun Biol. 2023 Jan 30;6:123. doi: 10.1038/s42003-023-04521-x (PMC9887061; doi:10.1038/s42003-023-04521-x)
Supplement: Supplementary file 3 — Supplementary Data 1 [file 42003_2023_4521_MOESM3_ESM.xlsx]

## Sheet: Figure 1
Figure 1e					Figure 1f			Figure 1g								Figure 1h														Figure 1i				Figure 1j														Figure 1k
RBPJ expression on CD8+ T cells	PD-1-negative CD8+ T cells	PD-1-positive CD8+ T cells			PD-1 expression on CD8+ T cells	RBPJ expression on CD8+ T cells			RBPJ expression on CD8+ T cells	PD-1 expression on CD8+ T cells	TIM-3 expression on CD8+ T cells	GZMB expression on CD8+ T cells				Tumor volume (mm3)	DMSO						RIN1							Tumor weight (g)	DMSO	RIN1		Inhibitor receptor expression on CD8+ T cells	DMSO						RIN1							Cytokine expression on CD8+ T cells	DMSO
	11.1	16.7			6.91	5.9		sample 21	0.746774	0.0812204	0.967561	0.909145				0 day	0	0	0	0	0	0	0	0	0	0	0	0			0.8989	0.3289		PD-1+	95.15	73.6	83.4	90.72	93.74	97.18	56	53.3	66.6	84.6	83.4	75.3		IFN-γ+	37.27
	50.9	63.6			6.96	5.93		sample 43	1.31451	0.175173	1.07315	1.90537				3 day	2	4	15.3125	15.3125	35.4375	35.4375	5	18.375	24	35.4375	40	33.6875			0.9289	0.3089		TIM-3+	97	77.4	77.82	94.53	96.41	93.22	50	46.6	38.86	57.65	64.6	72.6		TNF-α+	14.7
	1.07	2.14			7.03	5.61		sample 23	1.28862	0.685212	1.38831	2.2215				6 day	6.75	7.8125	15.3125	30.375	50	52.9375	9.375	45.5625	40.5	68.0625	99	65.8125			0.9389	0.3289		PD-1+ TIM-3+	93.1	60.4	68.1	87.2	91.3	91.9	28	28.3	33.3	53.8	54.2	57.5		IFN-γ+ TNF-α+	9.97
RBPJ expression on CD8+ T cells (log2)	PD-1-negative CD8+ T cells	PD-1-positive CD8+ T cells			7.12	5.61		sample 55	1.63352	1.63163	2.48242	0.59009				9 day	30.375	24.5	40.5	75.625	116.188	134.75	36	108	83.1875	116.188	147	135			0.3489	0.0689
	3.47249	4.06178			10.1	5.65		sample 29	2.76565	2.60361	1.62937	0.0491755				12 day	60.75	90.75	135	210.938	272	253.125	68.75	147.875	117	159.25	283.5	239.062			0.2889	0.1989
	5.66959	5.99095			10.1	5.99		sample 11	2.33006	2.63737	1.39613	0.0536519				15 day	192	182.813	475	605	898.438	1139.06	90.75	147.875	183.75	240	361	288			0.2389	0.1589
	0.0976108	1.09761			10.1	6.18		sample 45	1.55402	1.85627	1.67894	0.0380122				18 day	253.125	304	675	972	1412.44	1617	117	196	225	324	475	496.375
					15.4	6.19
					15.5	6.24
					15.8	6.26
					7.83	6.27
					7.87	6.31
					7.9	6.32
					8.14	6.32
					8.98	6.37
					9	6.4
					9.31	6.44
					9.34	6.44
					9.59	7.21
					9.59	7.39
					9.99	7.45
					10.2	7.65
					10.3	7.79
					10.6	7.06
					10.9	7.17
					11	7.31
					11	7.34
					11.1	7.4
					11.5	7.48
					11.8	7.55
					9.29	7.58
					9.35	7.71
					9.78	8.02
					9.96	8.29
					10.1	8.54
					6.18	8.86
					6.22	13.3
					6.34	13.5
					14	13.6
					14.5	13.8
					14.6	13.9
					14.7	10.8
					15.2	11.1
					4.29	11.8
					8.77	12.5
					8.85	12.5
					8.86	13
					17.3	14.1
					19.1	16.8
					21.8	21.9
					7	12.2
					7.06	12.6
					7.12	12.8
					5.67	6.35
					5.89	6.37
					6.51	6.42
					6.8	6.47
					6.93	6.48
					6.63	5.51
					6.7	5.94
					6.76	6.03
					6.79	5.94
					6.87	5.97
[truncated: 11 more columns]

## Sheet: Figure 2
Figure 2b														Figure 2c														Figure 2d				Figure 2e								Figure 2f					Figure 2g				Figure 2h
Grey value (Ratio to GAPDH)	control-KD				Rbpj-KD				Rbpj-KD+α-PD-1					Tumor volume (mm3)	CD8+ Tcontrol-KD						CD8+ TRbpj-KD							Tumor weight (g)	CD8+ Tcontrol-KD	CD8+ TRbpj-KD		mRNA expression	HCC_CD8_1	HCC_CD8_2	HCC_CD8_3	Normal_CD8_1	Normal_CD8_2	Normal_CD8_3		Down peaks&T cell markers	Down peaks	Up peaks	T cell markers		Fold enrichment of RBPJ in Rps16 region	Normal_CD8	HCC_CD8		mRNA expression (PFKM)
RBPJ	0.536479	0.735782	1.24698	1.48076	0.420512	0.196225	0.352402	0.494611	1.31154	3.09643	2.28043	0.480023		0 day	0	0	0	0	0	0	0	0	0	0	0	0			1.0929	0.6689		Hes5	14.3965	0.234406	15.753	3.65015	0.0747586	2.07455		Id2	Abi2	Phldb2	CD44			26.2897	0.959313		Rbpj
PD-1	0.805664	0.874957	1.2032	1.11618	0.829516	0.656626	0.570072	0.932627	1.05061	1.41704	1.29382	1.28347		3 day	3	4	6.25	11.25	24	52.9375	7.8125	9.375	15.75	9.375	36	33.6875			1.1569	0.5929		Heyl	13.4033	4.14113	15.6749	7.97273	7.34143	16.513		Rel	Dmxl1	Gm10715	MEL14			16.6808	6.70202		Rps16
TIM-3	0.834487	1.14116	0.965871	1.05848	0.705096	0.367083	0.599692	0.159337	0.805305	1.94432	1.46941	1.46357		6 day	9	11.25	18.375	24	68.0625	154.688	13.5	15.75	27.5625	27.5625	90.75	65.8125			1.1099	0.6009		Myc	710.33	655.63	864.537	697.911	1014.02	973.517		Rps16	Dhx9	Rars2	Cd8a			29.7572	7.85123
														9 day	37.5	45.5625	62.5	52.9375	159.25	344.25	15.75	24.5	40	62.5	117	87.5			0.6709	0.7789		Hey2	0	1.66436	0	8.07678	10.793	17.5602		Tpt1	Cdca3	Lamc1	Nrp1
														12 day	113.438	169	183.75	144	343.188	600	24.5	27.5625	50.625	83.1875	158.438	121			1.1619	0.5019		Il-4	4.72301	4.34112	14.0965	26.9396	22.7357	29.0083		Rapgef6	Prrc2a	Tmem178b	Ltb
														15 day	315.875	425	612	625	1093.5	1274	40	44	90.75	116.188	253.125	304			0.8819	0.4989		Hes1	672.287	549.317	432.619	469.272	634.042	635.517		Stat3	Nt5dc3	Rnf141	CD94
														18 day	486	675	700	1044	1470	1856.25	81.25	70.875	158.438	171.5	320	600						Hey1	60.1705	64.3812	46.0566	84.3926	67.862	70.5223			Dcun1d2	Gpr149	CD160
																																									Plekhg2	Gm10720	STAT5
																																									Arrdc4	Pramel1	CD186
																																									Scaf11	Gm10717	PLZF
																																									Gphn	Art3	CD38
																																									Sra1		Cx3cr1
																																									Psma4		CD6
																																									Tsnaxip1		CD223
																																									Dram2		Cd4
																																									Nfatc2ip		TGFbeta
																																									Tmem19		CD304
																																									Capzb		CD197
																																									Bbs9		CD35
																																									Mon1b		CD73
																																									B9d2		Igfbp4
																																									Nup50		AHR
																																									Phax		TCR alpha/beta
																																									Lmbr1l		IL23R
																																									Zbed4		CD161c
																																									Gxylt1		CD191
																																									Bscl2		CD11c
																																									Cenpn		CD366
																																									Spty2d1		Cd8b1
																																									Ino80d		CD218a
																																									Psmg2		CD2
																																									Fam117a		IL21R
																																									Nyap1		CD200
																																									Acin1		KLRG1
																																									Smpd3		CD194
																																									Rhob		CD3e
																																									Dennd6b		CD117
																																									Glo1		CD212
																																									Kpna1		Foxp3
																																									Tmem250-ps		CD294
																																									Plcxd2		CD25
																																									Slc41a3		SCART1
																																									Cox11		Cxcr6
																																									Trmt10a		CD126
																																									Dctn6		CD185
																																									Arih1		CD61
																																									Camsap1		Folr4
																																									Slc25a15		CD3
																																									Fzd5		Eos
																																									Rnf115		GATA3
																																									Ppm1l		CD45RB
																																									Arhgap35		Stat1
																																									Trim45		CD57
																																									Immt		IL10
																																									Zfpm1		CD43
																																									Pank4		FR4
																																									Pih1d2		CD196
																																									Qrich1		IL33R
																																									Arf2		Trbc2
																																									Pgap2		Helios
																																									Pmm1		CD28
																																									Uri1		CD161
																																									Stk24		CD137
																																									Ddx39a		Gm10260
																																									Clpb		NKG2
																																									Slc30a1		CD154
																																									Ncoa4		IL25
																																									Rpia		Lselectin
																																									Stt3a		CD10
																																									Crebrf		PDCD1
																																									Invs		CD90
																																									Nup210		CD84
																																									Sharpin		CD279
																																									Zfp942		RORC
																																									Pole3		Socs2
																																									Tomm6		TCR gamma/delta
																																									Mpzl1		IL9
																																									Mbd5		Stat4
																																									Sod2		Cd3g
																																									D16Ertd472e		CD101
																																									Obi1		CDw198
																																									Metrnl		CD272
																																									Rpl13a		CD87
																																									Cdon		RORa
																																									Sgk1		Tcf7
																																									Tnpo1		Nkg7
																																									Cds2		IL1R1
																																									Spag9		CD150
																																									Jkamp		CD193
																																									Emsy		LAP
																																									Rev3l		CD134
																																									Rpl37		Flt3
																																									Mynn		Ki67
																																									Mdc1		IL35
																																									Qser1		Icos
																																									Nepro		CD45RA
																																									Nfkbia		CD4
																																									Tap2		Ccl5
																																									Eef1g		NK1.1
																																									Arl14ep		CD16
																																									Fstl3		CD103
																																									Nt5dc1		CD30
																																									Mindy2		CD357
																																									Pfkl		CD161b
																																									Batf		CD40
																																									Idi1		LAG3
																																									Hmbox1		ST2
																																									Rarg		Lef1
																																									Hnrnpk		CD90.1/CD90.2
																																									Tet2		CD51
																																									Msl2		granzyme
																																									Fam117b		STB1
																																									Ehmt1		Il7r
																																									Txndc11		Bcl11b
																																									Ubr3		CD45R
																																									Xxylt1		cMaf
																																									Dcaf7		Thy1
																																									Mfsd8		TIGIT
																																									Pdia3		CD121a
																																									Tspan17		CD7
																																									Zmiz2		CD27
																																									Vmp1		Eomes
																																									Nudt15		BLIMP1
																																									Polr2h		CD152
																																									Efl1		CD39
																																									Pi4k2a		STAT6
																																									Mrpl48		Bcl6
																																									Mlf2		Fam189b
																																									Snx15		CD254
																																									Kat6b		Ctla4
																																									Gbe1		TCR
																																									Dag1		CD184
																																									Ctbp2		BATF
																																									Gatad1		Rps23
																																									Akap8		CD49b
																																									Dcaf4		IRF4
																																									Baz1a		CD34
																																									Lyst		TcR alpha/beta
																																									Pdcl		Sca1
																																									Mnt		Itk
																																									Bcl2l1		CD24
																																									Rab3gap1		Sdc1
																																									Ppig		CD80
																																									Tubb4b		Rasgrp1
																																									Ddx42		CD122
																																									Wdfy1		CD140
																																									Nr6a1		CD195
																																									Lta4h		IL1R2
																																									Zdhhc5		CD198
																																									Zfp46		CD56
																																									Rab11b		CD278
																																									Hddc2		CD119
																																									Btbd7		CD31
																																									Arap3		Gimap3
																																									Eed		CD45RO
																																									Mrrf		GARP
																																									Tsga10		Rplp1
																																									Mpv17l		CD5
																																									Med23		CCR10
																																									Icmt		CD96
																																									Eef1d		CD8
																																									Ipo5		CD8a
																																									Lrba		Rps4x
																																									Ep300		CD62L
																																									Sh3bp4		CD1d
																																									Trp53bp2		Tbet
																																									Srsf9		CD360
																																									Cdc25a		CD127
																																									Pi4ka		CD121b
																																									Eif2s3x		CD365
																																									Cpeb4		Satb1
																																									Hlcs		IL1R
																																									Zcwpw2		CD69
																																									Klhl28		CD183
																																									Rpl27		Ly6C
																																									Fh1		CD178
																																									Gpbp1		CD62
																																									Cstf2t		CD45
																																									Prc1		Rpl12
																																									Thap12
																																									Tecr
																																									Caprin1
																																									Tpm3
																																									Fgd6
																																									Rtf1
																																									Wasl
																																									Mdm4
																																									Tomm40
																																									Cct6a
																																									Zzz3
																																									Carns1
																																									Sfr1
																																									Mybl1
																																									Rfc4
																																									Efna1
																																									Ube2m
																																									Eef1a1
																																									Trim24
																																									Yif1a
																																									Ciita
																																									Prpf40a
																																									Hnrnph1
																																									Mtfr1
																																									Saysd1
																																									Tada1
																																									Npm1
																																									Slc31a1
																																									Bicd2
																																									Ndel1
																																									Rnf170
																																									Nbr1
																																									Rbm25
																																									Cep63
																																									Ran
																																									Mapk7
																																									Slc3a2
																																									Ypel5
																																									Fam221a
																																									Arrb2
																																									Klf7
																																									Mark2
																																									Cisd2
																																									Whamm
																																									Ss18
																																									Cipc
																																									Map3k3
																																									Fkbp2
																																									Trnau1ap
																																									Zhx1
																																									Upf2
																																									Megf8
																																									Tasp1
																																									Zfp36l2
																																									Tbl2
																																									Dlgap4
																																									Isca2
																																									Cd82
																																									Sh3glb1
																																									Tfb2m
																																									Brat1
																																									Rfx3
																																									Vcp
																																									Eif4g2
																																									E2f5
																																									Idh2
																																									Spred1
																																									Selenoi
																																									Mertk
																																									Ostc
																																									Tdrd3
																																									Nr2c2
																																									Parp3
																																									Kcnn1
																																									Got1
																																									Nab2
																																									Nufip2
																																									Nelfa
																																									Zfp866
																																									Sipa1l3
																																									Msh3
																																									Tab3
																																									Edem1
																																									B3galnt2
																																									Arhgap31
																																									Ccdc117
																																									Atxn1
																																									Fasn
																																									Smc6
																																									Dusp23
																																									Psmc6
																																									Rps6kb1
																																									Dusp22
																																									Abhd11
																																									Arv1
																																									Epo
																																									Tfeb
																																									Mpv17l2
																																									Dusp1
																																									Gpr137
																																									Trpc4ap
																																									Smdt1
																																									Trim41
																																									Scamp2
																																									Ctsz
																																									Acadsb
																																									Tpr
																																									Asph
																																									Polr3g
																																									Socs5
																																									Edem3
																																									Mylip
																																									Ppp1cb
																																									Psme3ip1
																																									Ilf3
																																									Stam
																																									Ccser2
																																									Myd88
																																									Ghr
																																									Slc25a19
																																									Ripk2
																																									Sacs
																																									Unk
																																									Pex12
																																									Btbd8
																																									Scarb2
																																									St6galnac4
																																									Kctd11
																																									Otud6b
																																									Crem
																																									Lrpprc
																																									Gga3
																																									H2ax
																																									Fem1c
																																									Zfp41
																																									Psen1
																																									Zmym5
																																									Ube2g1
																																									Zfp961
																																									Oser1
																																									Ncl
																																									Dcun1d3
																																									Atp2a2
																																									Tuba1b
																																									Fam76a
																																									Tbc1d14
																																									Wdr47
																																									Sde2
																																									Fam241a
																																									Nusap1
																																									Rbm15
																																									Agrn
																																									Mknk2
																																									Jak2
																																									Ppp2r3d
																																									Dhcr7
																																									Bmp2k
																																									Capn5
																																									Rsf1
																																									Pqbp1
																																									Pop7
																																									Pwwp3a
																																									Chaf1b
																																									Msh6
																																									Camta1
																																									Cacybp
																																									Creb3l2
																																									Haus6
																																									Mkks
																																									Gsk3a
																																									Cks2
																																									Gtpbp1
																																									P4ha1
																																									Sp4
																																									Rxylt1
																																									Cplane1
																																									Atp6v1g2
																																									Sptbn4
																																									Rps19
																																									Usp9x
																																									Zfp386
																																									Srrm2
																																									AW549877
																																									Btg1
																																									Itfg2
																																									Gpr132
																																									Calcoco1
																																									Rnf20
																																									Tsen34
																																									Nedd1
																																									Zfp513
																																									Atl3
																																									Rnf38
																																									Katnb1
																																									Ilvbl
																																									Gm2a
																																									Herc4
																																									Vdac2
																																									Ece1
																																									Ccno
																																									Atp5g2
																																									Cdc20
																																									Pde4d
																																									Frat1
																																									Tmem170
																																									P2ry1
																																									Ctdspl2
																																									Slc25a25
																																									Nup153
																																									Sel1l
																																									Ascc3
																																									Per3
																																									Cnot8
																																									Anapc4
																																									Odad1
																																									Aplp2
																																									Tnip2
																																									Ube2d2a
																																									Cnot9
																																									Rassf3
																																									Slc39a3
																																									Dcakd
																																									Dipk2a
																																									Dnmt1
																																									Relch
																																									Morc2a
																																									Rab22a
																																									Tcf25
																																									Bclaf1
																																									Rtn3
																																									U2af2
																																									Mfsd3
																																									Iffo2
																																									Ggt7
																																									Traf7
																																									Camk2d
																																									Gm15446
																																									Arl5b
																																									Vps26c
																																									Wdhd1
																																									Ccdc88a
																																									Tarbp2
																																									Pdlim5
																																									Pttg1ip
																																									Mxd1
																																									Paxbp1
																																									Zfand1
																																									Zcchc2
																																									Sema6b
																																									Dyrk1b
																																									Adipor1
																																									Cbx5
																																									Abtb1
																																									Ubn2
																																									Nphp3
																																									Yy1
																																									Ube3c
																																									Rell1
																																									Pgrmc2
																																									Sltm
																																									Zc3h4
																																									Mpc1
																																									Ell2
																																									Tob1
																																									Cct7
																																									Mrps14
																																									Wwc2
																																									Nrd1
																																									Fyn
																																									Srcap
																																									Tpcn1
																																									Trim28
																																									Miga2
																																									Numb
																																									Drg1
																																									Alg14
																																									Klhl24
																																									Lrrc42
																																									Zbtb7a
																																									Trim23
																																									Rmnd5a
																																									Nktr
																																									Mmd
																																									Cnn3
																																									Pccb
																																									Rcan1
																																									Asah1
																																									Aasdh
																																									Tle1
																																									Ints8
																																									Stx6
																																									Hnrnpf
																																									Tnfaip8
																																									Kdm4b
																																									Odf2
																																									Slc22a6
																																									Cenpc1
																																									Aven
																																									Nck1
																																									Plk3
																																									Gabpb1
																																									Napepld
																																									B4galt5
																																									Smg1
																																									Fryl
																																									Nipsnap3b
																																									Kat7
																																									Fam219a
																																									Pus7l
																																									Tmem131l
																																									Etv5
																																									Gamt
																																									Ubc
																																									Aph1c
																																									Wbp1l
																																									Mepce
																																									Pde6d
																																									Dazap2
																																									Esyt1
																																									Sp1
																																									Ccdc189
																																									Pnpla7
																																									Agbl5
																																									Rnf5
																																									Ints14
																																									Phf7
																																									Rhoa
																																									Nadsyn1
																																									Zcchc9
																																									Pan2
																																									Dnajb1
																																									Hps3
																																									Cdk4
																																									Cand1
																																									Npc1
																																									Hspa5
																																									Ddb2
																																									Zscan2
																																									Mta2
																																									Ttc39b
																																									Pts
																																									Mlst8
																																									Rangap1
																																									Prpf38b
																																									Sertad2
																																									Rabggtb
																																									Gid4
																																									Prcp
																																									Maff
																																									Tap1
																																									Bhlhe40
																																									Cct3
																																									Fbrs
																																									Ap4m1
																																									Tardbp
																																									Pcx
																																									Atg16l2
																																									Cndp2
																																									Crim1
																																									Abce1
																																									Ing5
																																									Map7d1
																																									Pcna
																																									Brpf3
																																									Ptbp3
																																									Cryz
																																									Hmgb2
																																									Ggnbp2
																																									Rab18
																																									Rad23b
																																									Ammecr1l
																																									Txnrd1
																																									Rnf103
																																									Hnrnpa3
																																									Zbtb2
																																									Mff
																																									Hsp90ab1
																																									Papss1
																																									Aktip
																																									Acer3
																																									Glul
																																									Colgalt1
																																									Klhl18
																																									Gdf9
																																									Nrbp1
																																									Cyp2r1
																																									Smg5
																																									Sf1
																																									Zfp74
																																									Banp
																																									Vcpip1
																																									H6pd
																																									Hinfp
																																									Prkdc
																																									C9orf72
																																									Ensa
																																									Ss18l2
																																									Pxylp1
																																									Prkx
																																									Tiprl
																																									Psma3
																																									Fli1
																																									H2bc6
																																									Smarca2
																																									Cep57
																																									Rc3h1
																																									Top2b
																																									Ska2
																																									Ppp2r1a
																																									Zfat
																																									Rps5
																																									Creb1
																																									Crot
																																									Fam168a
																																									Phf20
																																									Ndufa6
																																									Akna
																																									Morf4l2
																																									Sac3d1
																																									Zfp87
																																									Axin1
																																									Csad
																																									Zmym2
																																									Ticrr
																																									Arrdc3
																																									Cox7a2l
																																									Dennd3
																																									Pdcd10
																																									Slc26a2
																																									Upf3a
																																									Carm1
																																									Ube2cbp
																																									Rnf138
																																									Cdipt
																																									Nek7
																																									Ing2
																																									Nr3c1
																																									Tmem123
																																									Ccdc62
																																									Cct6b
																																									Zdhhc20
																																									Ezh2
																																									Pi4kb
																																									Utp3
																																									Dbil5
																																									Ankrd12
																																									Mamdc4
																																									Bambi
																																									Sf3b1
																																									Swsap1
																																									Slc35e2
																																									Usp3
																																									Sumf2
																																									Slc25a42
																																									Mphosph8
																																									Cdk19
																																									Amz2
																																									Cul7
																																									Cdkn1b
																																									Ccng2
																																									Rlf
																																									Sgpl1
																																									Pank3
																																									Myo9a
																																									Mical3
																																									Prdm4
																																									Tram2
																																									Khsrp
																																									Ubn1
																																									Mob3a
																																									Pa2g4
																																									Zfand2a
																																									Mapk8
																																									Mgat1
																																									Gapdh
																																									Eif5a
																																									Sh2b3
																																									Pole4
																																									Rmc1
																																									Tor1aip1
																																									H3c1
																																									Pcgf5
																																									P2rx4
																																									Rbck1
																																									Cnot11
																																									Atf2
																																									Cln8
																																									Wdyhv1
																																									Traf3
																																									Pms1
																																									Cyld
																																									Zfand5
																																									Nsd1
																																									Tent4a
																																									Dapk3
																																									Ttll5
																																									Klf6
																																									Tdrd7
																																									Shf
																																									Pdk4
																																									Hagh
																																									Gfm2
																																									Pkn2
																																									Rsrc2
																																									Gpr157
																																									Esyt2
																																									Mdh1
																																									Ccnk
																																									Hook2
																																									Cfdp1
																																									Zbtb21
																																									Rfx2
																																									Slain2
																																									Srd5a3
																																									Map4
																																									Txlng
																																									Vps35
																																									Nupl1
																																									Zfp809
																																									Ip6k1
																																									Ctbs
																																									Nedd9
																																									Ankrd13d
																																									Srgap2
																																									Caskin2
																																									Dcaf11
																																									Phf13
																																									Rgs2
																																									Ankhd1
																																									Pip5k1c
																																									Arrb1
																																									Pja2
																																									Ociad1
																																									Myo6
																																									Umad1
																																									Gmfg
																																									Klhl36
																																									Zkscan6
																																									Ptdss2
																																									Arhgap12
																																									Afg3l2
																																									Zfp280b
																																									Rnaset2a
																																									Ppox
																																									Rab11a
																																									Med11
																																									Stard9
																																									Gorab
																																									Larp4b
																																									Myh9
																																									Nek1
																																									Cdv3
																																									Limk1
																																									Zfp768
																																									Akt2
																																									Ccdc15
																																									Ap2a1
																																									Angel1
																																									Bud31
																																									Zfp414
																																									Rpl18a
																																									Slc6a6
																																									Kmt5c
																																									Ift140
																																									Desi2
																																									Hnrnpa2b1
																																									Plekhf2
																																									Rab33b
																																									Klf13
																																									Pias4
																																									Ctnna3
																																									H2-DMa
																																									Eapp
																																									Capn10
																																									Dtwd2
																																									Abcd1
																																									Rab40c
																																									Parp16
																																									Lbr
																																									Asf1b
																																									Lcorl
																																									Chordc1
																																									Yipf6
																																									Tomm40l
																																									Nosip
																																									Hpcal1
																																									Apba1
																																									Stk17b
																																									Rasa1
																																									Stk25
																																									Pex3
																																									Grb2
																																									Coa7
																																									Ppp2r3a
																																									Srpr
																																									Ptpn12
																																									Mpc2
																																									Kpnb1
																																									Ahsa1
																																									Oga
																																									Slc5a6
																																									Zfp51
																																									Dennd2c
																																									Ninj1
																																									Kifc5b
																																									Gna12
																																									Fdxacb1
																																									Akt1s1
																																									Tmem41b
																																									Pkm
																																									Hivep3
																																									Tomm34
																																									Lrif1
																																									Get1
																																									Usp22
																																									Adam9
																																									Aldh3a2
																																									Ccar1
																																									Pdia4
																																									Rnf44
																																									Hspa9
																																									Nfatc3
																																									Haus3
																																									Dennd4a
																																									Gtpbp2
																																									Kdm3a
																																									Chid1
																																									Egr1
																																									Clic4
																																									Prex1
																																									Sdf2l1
																																									Smim4
																																									Dmac1
																																									Ccdc107
																																									Aph1b
																																									Dnaja2
																																									Rnft1
																																									Psma7
																																									Ppp6r1
																																									Hnrnpa0
																																									Cnot1
																																									Snrnp70
																																									Fbxo46
																																									Jarid2
																																									Anapc5
																																									Dck
																																									Zfp78
																																									Strada
																																									Commd10
																																									Fam193a
																																									Picalm
																																									Ythdc2
																																									Slc2a8
																																									Crocc
																																									Edrf1
																																									Coq7
																																									Exoc5
																																									Btbd9
																																									Blcap
																																									Junb
																																									H2-K1
																																									Paip2b
																																									Atad2
																																									Zfp318
																																									Zranb3
																																									Alg2
																																									Spop
																																									Zcchc8
																																									Pgam1
																																									Hspd1
																																									Unkl
																																									Ccdc191
																																									Cdc34
																																									Nup54
																																									Ufl1
																																									Kbtbd3
																																									Vmn2r4
																																									Fcho2
																																									Stim1
																																									Arhgap17
																																									Glt8d1
																																									Rrm2b
																																									Bag3
																																									Ddit3
																																									Crebbp
																																									Prelid3b
																																									Utp18
																																									Ell
																																									Ing1
																																									Nfkbib
																																									Zfr
																																									Rps6ka3
																																									Pknox1
																																									Srsf7
																																									Spata5
																																									Sec23a
																																									Rap2a
																																									Ccnl1
																																									Higd2a
																																									Fbxo34
																																									Rps27l
																																									Eif3f
																																									Phf12
																																									Ralbp1
																																									Npm2
																																									Eif2ak4
																																									Iws1
																																									Taok1
																																									Zfp91
																																									Tm9sf3
																																									Relb
																																									Zfp672
																																									Dohh
																																									Rbm7
																																									Las1l
																																									Ankrd16
																																									Ints7
																																									Mpp7
																																									Acat2
																																									Smc2
																																									Uso1
																																									Snx3
																																									Kdm4a
																																									Plk2
																																									Tpst2
																																									Tmod3
																																									Trappc10
																																									Sec11a
																																									Eef2k
																																									Atox1
																																									Fam53c
																																									Mapk1ip1
																																									Senp2
																																									Tdg
																																									Gpcpd1
																																									Gzf1
																																									Crat
																																									Ccdc115
																																									Trrap
																																									Leprot
																																									Kdm6a
																																									Tmem134
																																									Saraf
																																									Nfkb2
																																									Atxn7l3
																																									Acaca
																																									Calm3
																																									Sar1a
																																									Vapa
																																									Kdm4c
																																									Sema6c
																																									Stard4
																																									Eprs
																																									Zmynd19
																																									Gin1
																																									Zswim6
																																									Rad17
																																									Pigyl
																																									Nbn
																																									Arfgap2
																																									Marchf3
																																									Clcn3
																																									Arid2
																																									Zpbp2
																																									Get4
																																									Pnp
																																									Fam98a
																																									Mcph1
																																									Patj
																																									Kmt2a
																																									Sp2
																																									Chkb
																																									Ogg1
																																									Rnf4
																																									Maco1
																																									Marchf5
																																									Xkr8
																																									Septin2
																																									Osbpl9
																																									Fam102a
																																									Ndufb1
																																									Mat2a
																																									Skil
																																									B3glct
																																									Ube2r2
																																									Gucd1
																																									Clic1
																																									Impact
																																									Pim1
																																									Pak2
																																									Myl6
																																									Ptges2
																																									Sypl
																																									Cltc
																																									Pals1
																																									Ugt1a7c
																																									Irf2bp2
																																									Xpc
																																									Mad2l1
																																									Ube2n
																																									Ubxn2a
																																									Arl4a
																																									Txlna
																																									Hdac2
																																									Patl1
																																									Hnrnph3
																																									Clock
																																									Sfxn5
																																									Vkorc1l1
																																									Rsad1
																																									Madd
																																									Entpd5
																																									Cep350
																																									Kdm2a
																																									Spata6
																																									Mier1
																																									N4bp2l2
																																									Il2rb
																																									Epc1
																																									Ilk
																																									Sptan1
																																									Tacc1
																																									Cnnm2
																																									Acadm
																																									Luc7l2
																																									Ep400
																																									Zfp438
																																									Hoxb3
																																									Urgcp
																																									Cbx7
																																									Pabpc1
																																									Polr2a
																																									Zfp639
																																									Nagk
																																									Bcas3
																																									Ssr1
																																									Esrra
																																									Dlat
																																									Cdk2ap2
																																									Sin3a
																																									Pacs1
																																									Inpp5a
																																									Cyth1
																																									Kctd9
																																									Lancl2
																																									Tha1
																																									Mrpl18
																																									Tesk1
																																									Med12
																																									Selenof
																																									Wdr4
																																									Slk
																																									Haus7
																																									Mms19
																																									Dnpep
																																									Stpg2
																																									Gadd45b
																																									Ndrg1
																																									Zfp367
																																									Casp8
																																									Phrf1
																																									Prpsap2
																																									Stau1
																																									Mphosph9
																																									Eif1
																																									Trim26
																																									Phf19
																																									Zswim8
																																									Cpeb2
																																									Med28
																																									Jund
																																									Hid1
																																									Ulk1
																																									Map3k2
																																									Cnot10
																																									Gnpnat1
																																									Xpo1
																																									Insr
																																									Nt5c2
																																									Aup1
																																									Atp6v1d
																																									Pcbp2
																																									Lnpep
																																									Chrac1
																																									Dnaaf9
																																									Tmem129
																																									Stradb
																																									Nlk
																																									E2f3
																																									Ints6
																																									Snx2
																																									Ric8b
																																									Add3
																																									Ewsr1
																																									Ttc32
																																									Gpr108
																																									Pde3b
																																									Tmem65
																																									Klf10
																																									Uqcrc2
																																									Tmx4
																																									Foxd2
																																									Prpf4
																																									Maz
																																									Ntmt1
																																									Ticam1
																																									Rpl7
																																									Hspa13
																																									Itpr1
																																									Derl1
																																									Rnf145
																																									Exosc3
																																									Atp2b1
																																									Trim37
																																									Zfp526
																																									Fbxw11
																																									Klf9
																																									Ubl3
																																									Zbtb20
																																									Nr4a3
																																									Dnal4
																																									Kif20a
																																									Cirbp
																																									Mrpl11
																																									Id4
																																									Rcl1
																																									Tcf7l1
																																									Ssbp2
																																									Rtn4
																																									Rpp38
																																									Cep170
																																									Fus
																																									Mxd4
																																									Zfp868
																																									Mccc1
																																									Capza2
																																									Tpra1
																																									Marcks
																																									Prcc
																																									Cactin
																																									Cyp20a1
																																									Mbd3
																																									Atp1b3
																																									Tmem260
																																									Pin4
																																									Slc20a1
																																									Tial1
																																									Sdhd
																																									Vrk3
																																									Dvl1
																																									Por
																																									Gbp9
																																									Sirt1
																																									Mrpl41
																																									Opa3
																																									Clasp1
																																									Cyp51
																																									Narf
																																									Cdk20
																																									Tnrc6c
																																									Triobp
																																									Atp6v0d2
																																									Rbm5
																																									Pfkfb3
																																									Safb
																																									Hsp90b1
																																									Paxip1
																																									Cdca5
																																									Tmbim6
																																									Cap1
																																									Cables2
																																									Stub1
																																									Hexim1
																																									Fes
																																									Hmbs
																																									Ddx5
																																									B4galt1
																																									Rit1
																																									Ctcf
																																									Rplp0
																																									Rnf139
																																									Pcyox1
																																									Myo9b
																																									Wee1
																																									Oaz1
																																									Rabgef1
																																									Rpl39
																																									Snapc5
																																									Tmem216
																																									Fosl2
																																									Cry1
																																									Gm21836
																																									Mfsd11
																																									Peak1
																																									Ddx50
																																									Wdr61
																																									Tef
																																									Wdr26
																																									Elp5
																																									Tpmt
																																									Fignl1
																																									Ccdc171
																																									Pde7a
																																									Dusp10
																																									Rbbp4
																																									Nfe2l1
																																									Klf2
																																									Cemip2
																																									Zfp384
																																									Prkar1b
																																									Dbp
																																									Dnajb5
																																									Exd1
																																									Ankra2
																																									Daam1
																																									Lonp2
																																									Rab10
																																									Ints3
																																									Dpp8
																																									Rps6ka2
																																									Fbxo11
																																									Grk6
																																									Ccdc9
																																									Psip1
																																									Eif2b4
																																									Gimap9
																																									Ftl1
																																									Aco1
																																									Ccdc71l
																																									Haus4
																																									Acer2
																																									Skap2
																																									Cenpw
																																									Zbtb7b
																																									Top1
																																									Abcc5
																																									Wdr59
																																									Cenpl
																																									Glrx5
																																									Fance
																																									Pten
																																									Ppp1r15a
																																									Glud1
																																									Cs
																																									Ap1g2
																																									Sap130
																																									Ripk1
																																									Mgat4b
																																									Sik2
																																									Smim7
																																									Supt5
																																									Eno1
																																									Aldoa
																																									Flcn
																																									Sft2d3
																																									Lig3
																																									Csf1
																																									Acot7
																																									Peli1
																																									Sesn1
																																									Tle4
																																									Snupn
																																									H2bu1-ps
																																									Gcsh
																																									Insig1
																																									Wdsub1
																																									Dnajc17
																																									Nfat5
																																									Map3k11
																																									Ccdc142
																																									Opn3
																																									Gm11213
																																									Zkscan5
																																									Cntrl
																																									Tmc6
																																									Xbp1
																																									Sertad3
																																									Rbl2
																																									Amacr
																																									Brd3
																																									Atf7
																																									Tpgs2
																																									Hibadh
																																									Gpr155
																																									Mgmt
																																									Klf16
																																									Fgfr1op2
																																									Shoc2
																																									Rcbtb2
																																									Memo1
																																									Arid4a
																																									Tfrc
																																									Ddx54
																																									Bahd1
																																									Ighe
																																									Ung
																																									Cacna1a
																																									Ero1a
																																									Nsd3
																																									Fars2
																																									Ap1m1
																																									Ralgapa2
																																									Usp36
																																									Phlda1
																																									Tspan14
																																									Mxd3
																																									Kansl1l
																																									Spag7
																																									Qpctl
																																									Hyls1
																																									Gatad2b
																																									Csnk2a1
																																									Gmcl1
																																									Pogz
																																									Uxs1
																																									Fbxo33
																																									Zfp574
																																									Wipi1
																																									Mrpl55
																																									Dlg4
																																									Hip1
																																									Rnase4
																																									Ube3a
																																									Stip1
																																									Thrap3
																																									Ski
																																									Tent4b
																																									Mapk9
																																									Cep250
																																									C1galt1c1
																																									Smc3
																																									Psmd12
																																									Zfp69
																																									Prkcsh
																																									St3gal3
																																									Hdac1
																																									Eif4a1
																																									Napa
																																									Stt3b
																																									Slc25a28
																																									Cul3
																																									Dhx15
																																									Fhip1b
																																									Numa1
																																									Ywhag
																																									Ndufb5
																																									Cox14
																																									Ate1
																																									Vps52
																																									Rnf7
																																									Rnf149
																																									Fbxl3
																																									Mvd
																																									Sbf2
																																									Hsd17b12
																																									Ankrd44
																																									Hnrnpul2
																																									Gpr137c
																																									Zfyve21
																																									Dad1
																																									Apbb3
																																									Tgfbr1
																																									Gpbp1l1
																																									Cr1l
																																									Ctns
																																									Elk4
																																									Msantd2
																																									Avl9
																																									Rfx1
																																									Aldh6a1
																																									Zfp62
																																									Pik3r3
																																									Oxsr1
																																									Fam122a
																																									Klhl5
																																									Smad2
																																									Arrdc2
																																									Eif5
																																									Cox20
																																									Hif1a
																																									Raly
																																									Ttc14
																																									Arpc5
																																									Rpl10
																																									Rb1cc1
																																									Mef2d
																																									Notch4
																																									Rdh14
																																									Fbxo47
																																									P2ry2
																																									H2-M3
																																									Mplkip
																																									Evi5l
																																									Txn1
																																									Crlf2
																																									Zfp869
																																									Preb
																																									Atp6v0d1
																																									Maml1
																																									Dkc1
																																									Dennd4b
																																									Cox8a
																																									Ehd1
																																									Syncrip
																																									Nfya
																																									Kri1
																																									Swi5
																																									Anln
																																									Cep95
																																									Sptssa
																																									Csnk1g1
																																									Tmem267
																																									Wwp1
																																									Prkaca
																																									Sgo1
																																									Azin1
																																									Suco
																																									P4hb
																																									Zfp119a
																																									Hspa8
																																									Fam126a
																																									Ctdp1
																																									Ano10
																																									Mthfr
																																									Zfp963
																																									Hmgn1
																																									Tmem11
																																									Itsn1
																																									Kpna3
																																									Rab43
																																									Eif2ak3
																																									Kifap3
																																									Fem1a
																																									Eny2
																																									Nr2f6
																																									Stk11
																																									Csrnp1
																																									Akap11
																																									Cib1
																																									Ctsc
																																									Tmem126b
																																									Casp3
																																									Epc2
																																									Amer1
																																									Slc25a51
																																									Grpel2
																																									Mrm1
																																									Psmd3
																																									Tra2b
																																									Txnrd3
																																									Ercc6l2
																																									Nap1l4
																																									Cycs
																																									Cdca4
																																									Fut8
																																									Rassf1
																																									Ddit4
																																									Actr3
																																									Lrrfip1
																																									Samd4b
																																									Dut
																																									Inafm1
																																									Mospd3
																																									Higd1a
																																									Vti1b
																																									Capn7
																																									Usp25
																																									Tada3
																																									Czib
																																									Cnot6
																																									Herc2
																																									Rsbn1
																																									Copz1
																																									Wdr89
																																									Psen2
																																									Eef1akmt2
																																									Slc35f5
																																									Zfp446
																																									Mesd
																																									Erc1
																																									Gdpd5
																																									Asb7
																																									Ccdc166
																																									Kifc2
																																									Pdxk
																																									Mavs
																																									Cyth2
																																									BC005537
																																									Bcl2l2
																																									Lysmd3
																																									Sbno1
																																									Hspa1a
																																									Kmt2c
																																									Cpsf7
																																									Clk3
																																									Taf8
																																									Cdkn2d
																																									Armc10
																																									Wdr43
																																									Cdk13
																																									Kdm3b
																																									H3f3a
																																									Hivep1
																																									Rnf13
																																									Acly
																																									Fiz1
																																									Dctpp1
																																									Cdk17
																																									Fkbp3
																																									Tmem220
																																									Ppp4r4
																																									Slc35e4
																																									Srd5a1
																																									Sfxn3
																																									Pcbp3
																																									Zpr1
																																									Inafm2
																																									Hnrnpl
																																									Pcnp
																																									Ssbp1
																																									Rab29
																																									Tomm70a
																																									Taf4b
																																									B430305J03Rik
																																									Rom1
																																									Zbtb37
																																									Uvrag
																																									Etfdh
																																									Snx8
																																									Stom
																																									Ints10
																																									Acox1
																																									Osbpl8
																																									Gnb2
																																									Rras
																																									Cfap97
																																									Mga
																																									Styxl1
																																									Klhdc10
																																									Cln5
																																									Map3k4
																																									Zfp444
																																									Tgfbr3
																																									Slc22a5
																																									Atf4
																																									Fbxl14
																																									Taf15
																																									Ppp2r2a
																																									Atxn1l
																																									Ift88
																																									Tmem80
																																									Wdr82
																																									Naa50
																																									Pcmt1
																																									Kyat3
																																									Rps3
																																									Etf1
																																									Hspa14
																																									Mlh1
																																									H4c8
																																									Ttc21b
																																									Slc37a4
																																									Bcl10
																																									Vps36
																																									Gins2
																																									Brf1
																																									Gan
																																									Usp1
																																									Fggy
																																									Set
																																									Swt1
																																									Hsph1
																																									Rock1
																																									Zfp280d
																																									Cep120
																																									Bzw1
																																									Pofut2
																																									Wdfy2
																																									Supt3
																																									Eef2kmt
																																									Socs1
																																									Cmtm6
																																									Nt5c3
																																									Gls
																																									Fzr1
																																									Timm21
																																									Xpa
																																									Heatr5a
																																									Ssc4d
																																									Mpnd
																																									Usp28
																																									Eaf2
																																									Trib1
																																									H2-Q4
																																									Rps25
																																									Cnot3
																																									St13
																																									Ppan
																																									Cblb
																																									Gadd45a
																																									Cse1l
																																									Mylpf
																																									Hspa4l
																																									Cdc42ep2
																																									Kansl2
																																									Nab1
																																									Inpp5k
																																									Pex1
																																									Nub1
																																									Pkd1
																																									Gatd1
																																									Ppp1r12a
																																									Man2b2
																																									Zfp638
																																									Ppp2r5a
																																									Pdk1
																																									Mmaa
																																									Rras2
																																									Cic
																																									E130208F15Rik
																																									Zfyve16
																																									Ddx59
																																									Dstn
																																									Tent5b
																																									Trim39
																																									Ugcg
																																									Ppm1b
																																									Klf3
																																									Myo10
																																									Ppp1r15b
																																									Magi3
																																									Abhd2
																																									Pspc1
																																									Ywhaz
																																									Nmt2
																																									Bag1
																																									H2az2
																																									Pgghg
																																									Ccdc82
																																									Zfp142
																																									Anapc16
																																									Znfx1
																																									Ptma
																																									Nudt9
																																									Pou2f1
																																									Rbks
																																									Sik1
																																									Mob1a
																																									Kremen1
																																									Gtdc1
																																									Tars
																																									Gclc
																																									Rpl27a
																																									Ptp4a1
																																									Hnrnpc
																																									Anp32e
																																									Rpl21
																																									Ap3d1
																																									Tatdn2
																																									Pnpla8
																																									Ralb
																																									Dock4
																																									Gsk3b
																																									Mvb12a
																																									Rpusd1
																																									Zfp263
																																									Zfp84
																																									Denr
																																									Borcs8
																																									Spata48
																																									Hibch
																																									Nomo1
																																									Cdip1
																																									Sulf1
																																									Sgms1
																																									Ndufs8
																																									Gstz1
																																									Dnajb11
																																									Skp1
																																									Fam210a
																																									Ifngr1
																																									Ankrd50
																																									Spryd7
																																									Hbp1
																																									Mtrf1l
																																									Add1
																																									Rab4b
																																									Babam2
																																									Pigu
																																									Zswim4
																																									Arhgap26
																																									Wasf1
																																									Fxr2
																																									Lamtor2
																																									Dctn4
																																									Herpud1
																																									Tmem87b
																																									Vrk2
																																									Pgd
																																									Pcmtd1
																																									Jmjd6
																																									Gcc1
																																									H2bc4
																																									Ddx19b
																																									Mcm9
																																									Ubtd2
																																									Acsl1
																																									Mex3c
																																									Dcaf1
																																									Gga1
																																									Mphosph10
																																									Ahsa2
																																									Rbx1
																																									Ppp3cb
																																									Tm9sf1
																																									Rap1b
																																									Usp10
																																									Setd5
																																									Fbxl4
																																									Heatr1
																																									Jpt2
																																									BC005624
																																									Ubap2l
																																									Acaa2
																																									H1f2
																																									Bmt2
																																									Cnnm3
																																									Psma1
																																									Rpl38
																																									Inpp5f
																																									Ppp1cc
																																									Tbca
																																									Cd164
																																									Serf2
																																									G3bp2
																																									Tnrc6b
																																									Tagap1
																																									Coasy
																																									Huwe1
																																									Oat
																																									Castor2
																																									Sbf1
																																									Mpdu1
																																									Akr1a1
																																									Hspbp1
																																									Smarca4
																																									Zfp607b
																																									Stard3nl
																																									Sidt2
																																									Gpd1l
																																									Iqgap1
																																									Fam120c
																																									Nabp1
																																									Tmem229a
																																									Mtmr4
																																									Specc1l
																																									Fbxo5
																																									Mettl17
																																									Ncoa5
																																									Palld
																																									Dhx35
																																									Hdac4
																																									Rnf111
																																									Rhog
																																									Sike1
																																									Pold1
																																									Atg101
																																									Canx
																																									Smc1a
																																									Uhrf2
																																									Zbtb5
																																									Msl3
																																									Mfsd13b
																																									Zyx
																																									Wnk1
																																									Dnajc19
																																									Ndufa10
																																									Siva1
																																									Hipk1
																																									Pdp1
																																									Rab14
																																									Abhd16a
																																									Gpr160
																																									Bckdha
																																									Ccna2
																																									Nasp
																																									Nadk
																																									Smarcd2
																																									Fbxl20
																																									Rpp40
																																									Cited2
																																									Cbwd1
																																									Foxo3
																																									Hnrnpul1
																																									Adss
																																									Idh1
																																									Isy1
																																									Cep20
																																									Pold4
																																									Mms22l
																																									Me2
																																									Efcab2
																																									Gart
																																									Wdr91
																																									Itm2c
																																									Plpp1
																																									Rlim
																																									Birc3
																																									Rpl3
																																									Ice1
																																									Morc3
																																									Garnl3
																																									Ptdss1
																																									Rbm27
																																									Slf2
																																									Cfap20
																																									Csgalnact1
																																									Snrnp40
																																									Arid5b
																																									Naa30
																																									Map3k14
																																									Pnrc1
																																									Vipas39
																																									Vrk1
																																									Nptn
																																									Psmb3
																																									Tprgl
																																									Tank
																																									Naa16
																																									Marchf7
																																									Slc1a4
																																									Spsb1
																																									Epas1
																																									Ncor1
																																									Zfp143
																																									Ubqln4
																																									Maml2
																																									Fry
																																									Ebag9
																																									Pdia6
																																									Vsig10l
																																									G3bp1
																																									Ccm2
																																									Per1
																																									Dyrk1a
																																									Apip
																																									Shprh
																																									Arl6ip6
																																									Cpeb3
																																									Tex30
																																									Habp4
																																									Pabpn1
																																									Cstf1
																																									Fdxr
																																									Xrn2
																																									Nampt
																																									Zfp788
																																									Ap3m1
																																									Usp31
																																									Commd9
																																									Polg2
																																									Ptp4a2
																																									Larp1b
																																									Ngdn
																																									Rasa3
																																									Pbrm1
																																									Cbfa2t2
																																									Sap30
																																									Gatad2a
																																									Akap8l
																																									Stx7
																																									Zc3h8
																																									Serinc1
																																									Ccne1
																																									Oxct1
																																									Wbp1
																																									Anxa5
																																									Cox18
																																									Tcp11l2
																																									Zfp959
																																									Ube2s
																																									Mtarc2
																																									Sorbs1
																																									Dgat2
																																									Bzw2
																																									Tcf3
																																									Rbm17
																																									Cep85l
																																									Ndufv2
																																									Ankzf1
																																									Efcab14
																																									Taok3
																																									Uggt2
																																									Bsdc1
																																									Etfrf1
																																									Ubtf
																																									Siah2
																																									Ddx17
																																									Ranbp1
																																									Letm1
																																									Phtf2
																																									Tpp2
																																									Cenpu
																																									Phf14
																																									Ppp6r3
																																									Coro1c
																																									Ube2d3
																																									Ggps1
																																									Relt
																																									Cd1d1
																																									Cdc42bpb
																																									Septin7
																																									Tox4
																																									Nr1d2
																																									Cyb5a
																																									Leng8
																																									Zfp746
																																									Ifnar2
																																									Sp3
																																									Get3
																																									Ppme1
																																									Rab8a
																																									Pin1
																																									Arhgap5
																																									Otud1
																																									Usp53
																																									Cdkn2c
																																									Tbc1d31
																																									Rs1
																																									Dock9
																																									Lims1
																																									Cenpa
																																									Jun
																																									Rcor1
																																									Clec11a
																																									Hk1
																																									Ythdf2
																																									Rab1a
																																									Cdk12
																																									Gnai2
																																									Hsf1
																																									Wwox
																																									Tbc1d23
																																									Ankrd54
																																									Usp14
																																									Csnk1g2
																																									Prmt5
																																									Med16
																																									Zfp1
																																									Dgcr8
																																									Uspl1
																																									Slc35e1
																																									Zbtb18
																																									Lactb
																																									Qdpr
																																									Crlf3
																																									Scaf8
																																									Slx4ip
																																									Unc45a
																																									Rnf31
																																									Tes
																																									Pan3
																																									Malt1
																																									Carf
																																									Homer1
																																									Slbp
																																									Tmem43
																																									Tmem97
																																									Ywhaq
																																									Hspb6
																																									Aagab
																																									Cdc16
																																									Kpna4
																																									Arrdc1
																																									Tmed5
																																									Mphosph6
																																									Mib2
																																									Ogfod2
																																									Dolpp1
																																									Laptm4a
																																									Gsap
																																									Lrrc41
																																									Ptpn3
																																									Cdc42se2
																																									Rps6ka5
																																									Ankfy1
																																									Hdgfl2
																																									Dnaja1
																																									Fyco1
																																									Pih1d1
																																									Ifrd1
																																									Nfe2l2
																																									Tuba1c
																																									Vamp9
																																									Srsf10
																																									Fbxo9
																																									Hmg20b
																																									Cep85
																																									Rheb
																																									Ankrd10
																																									Yipf4
																																									Ahcyl2
																																									Slc39a10
																																									Scml4
																																									Ube2i
																																									Pxmp4
																																									Vmac
[truncated: 13 more columns]

## Sheet: Figure 3
Figure 3b
Frequencies in CD8+ T cells	Naïve CD8+ T cells			Precursor exhausted CD8+ T cells			Exhausted CD8+ T cells			Activated CD8+ T cells			Central memory CD8+ T cells			Cytotoxic CD8+ T			effector CD8+ T cells
	DMSO	RIN1		DMSO	RIN1		DMSO	RIN1		DMSO	RIN1		DMSO	RIN1		cells	RIN1		DMSO	RIN1
	3.04	7.85		30.12	6.05		9.99	3.92		47.11	16.14		0.1	0.56		29.36	30.16		1.93	9.42
	3.07	8.86		27.7	7.13		7.81	3.47		41.83	15.41		0.06	0.19		29.18	31.6		1.19	7.32
	3.51	8.37		31.52	8.08		8.29	2.79		45.36	15.48		0.05	0.67		30.47	31.73		0.95	7.6
	3.21	7.73		28.61	7.97		7.88	2.97		41.31	15.46		0.07	0.12		28.18	30.8		0.29	5.35
	3.13	8.71		25.4	6.59		7.55	3.23		40.05	17.79		0	0.37		25.63	32.71		0.84	6.59
	3.27	7.59		32.18	7.14		9.02	2.9		46.79	18.3		0.04	0		30.84	31.03		0.75	6.7
Figure 3c
MFI of indicated markers on CD8+ T cells	CD127			TIM-3			CTLA-4			GZMB			TOX			TCF-7			CD69			PD-1
	DMSO	RIN1		DMSO	RIN1		DMSO	RIN1		DMSO	RIN1		DMSO	RIN1		DMSO	RIN1		DMSO	RIN1		DMSO	RIN1
	4.823	7.969		0.442	0.613		0.363	0.726		4.101	4.53		1.147	0.438		546.231	496.603		2.944	0.197		2.234	0.281
	4.424	8.073		0.342	0.421		0.272	0.57		4.038	4.694		0.965	0.427		567.206	488.634		2.21	0.148		1.804	0.263
	4.363	7.494		0.274	0.491		0.152	0.608		4.425	4.664		1.305	0.457		542.587	499.444		2.605	0.202		2.503	0.177
	4.176	7.911		0.268	0.468		0.14	0.662		3.999	4.504		0.922	0.333		587.01	496.407		2.109	0.113		1.886	0.209
	4.568	8.036		0.304	0.463		0.271	0.634		3.711	5.105		0.935	0.376		611.825	507.655		2.005	0.178		1.319	0.309
	4.216	7.621		0.0728	0.34		0	0.539		4.323	4.369		1.029	0.277		564.635	465.473		2.882	0.052		2.491	0.16
Figure 3e
Frequencies in CD8+ T cells	T1			T2			T3			T4			T5			T6			T7			T8			T9			T10
	DMSO	RIN1		DMSO	RIN1		DMSO	RIN1		DMSO	RIN1		DMSO	RIN1		DMSO	RIN1		DMSO	RIN1		DMSO	RIN1		DMSO	RIN1		DMSO	RIN1
	28.3777	28.9848		13.0114	14.2132		15.4615	2.2335		31.0657	16.3959		2.1646	0.304569		0.166508	10.7107		4.73359	2.13198		1.47479	18.7817		2.87821	2.13198		0.666032	4.11167
	34.3042	30.057		14.8772	14.6994		14.4521	2.54498		26.0076	17.1566		2.17254	0.175516		0.078715	10.3554		5.25819	1.88679		0.676952	18.6924		1.84194	0.877578		0.330605	3.55419
	31.1204	29.3316		14.9096	15.1554		15.5492	2.08599		28.2532	17.88		2.00706	0.255428		0.220556	11.9625		5.05073	1.31971		1.14689	17.7948		1.30128	0.63857		0.441112	3.57599
	35.8446	31.2908		14.2905	13.9628		14.3243	1.40633		24.8649	18.0311		2.63514	0.25113		0.101351	11.7529		5.54054	1.50678		0.574324	17.3782		1.55405	1.30588		0.27027	3.11401
	38.4326	27.5249		12.4572	15.0706		13.1417	2.30246		24.2984	17.8964		2.6694	0.313972		0.205339	12.7159		6.02327	1.25589		0.54757	18.315		2.08761	1.4652		0.136893	3.13972
	27.2545	28.2464		14.9325	14.4076		15.8269	2.65403		32.0007	19.0521		1.93501	0.663507		0.365097	12.7014		4.54545	1.51659		1.35086	15.7346		1.44213	0.947867		0.346842	4.07583

## Sheet: Figure 4
Figure 4a						Figure 4d																		Figure 4e										Figure 4f										Figure 4g
PD-1 expression on CD8+ T cells	HCCDMSO	HCCRIN1	DMSO	RIN1		Inhibitor receptor expression on CD8+ T cells	Huh7DMSO-sup								Huh7RIN1-sup									Cytokine expression on CD8+ T cells	Huh7DMSO-sup				Huh7RIN1-sup					Inhibitor receptor expression on CD8+ T cells	HepG2DMSO-sup				HepG2RIN1-sup					Cytokine expression on CD8+ T cells	HepG2DMSO-sup				HepG2RIN1-sup
	1.12818	0.316249	0.239943	0.774698		PD-1+	95.67	95.61	94.82	94.57	94.12	94.43	92.71	89.53	89	86.6	87.8	97.15	95.67	95.75	93.37	92.76		IFN-γ+	55.4	55.9	57.6	55.8	74.8	71	72.3	73		PD-1+	96.98	84	83.98	84.38	72.1	69.13	65.6	66		IFN-γ+	86.7	90	92	77.9	98.63
	0.780569	0.247221	0.298928	0.960754		TIM-3+	94.27	93.92	93.36	92.9	92.54	91.21	90.29	87.43	80.81	83.29	81.88	96.82	94.42	94.56	90.52	90.75		TNF-α+	42.7	30.89	34.67	33.56	62	54	53.3	54.4		TIM-3+	98	87.24	86.9	86.05	66.92	73	68	65.8		TNF-α+	74.35	72.5	68	57.42	93.3
	1.09125	0.213797	0.624649	1.06256		PD-1+ TIM-3+	91.2	91	90.1	89.2	88.6	88.2	85.5	81.1	77.4	76.2	75.7	94.6	91.8	91.7	86.2	85.8		IFN-γ+ TNF-α+	29.4	22.1	24.7	24.1	49.9	42.2	42.7	44.4		PD-1+ TIM-3+	95.4	78.4	77.3	77.3	60.8	59.2	53.6	52.6		IFN-γ+ TNF-α+	72.7	72.5	66.4	50.9	93.3
[truncated: 25 more columns]

## Sheet: Figure 5
Figure 5b														Figure 5c				Figure 5d				Figure 5e								Figure 5f								Figure 5g
	DMSO						RIN1							L-Kynurenine concentration (uM)	DMSO	RIN1		L-kynurenine concentration (uM)	DMSO	RIN1		Grey value (Ratio to GAPDH)	DMSO			RIN1				Grey value (Ratio to GAPDH)	DMSO			RIN1				Inhibitor receptor expression on CD8+ T cells	DMSO				RIN1				RIN1+Kyn
5-Hydroxyindoleacetate	1326000	1685000	1489000	2293000	1457000	1353000	88950	155600	121900	279700	172300	185600			344.217	216.065			235.457	199.087		TPH1	0.631626	1.11761	1.25077	0.301539	0.347878	0.526644		TPH1	1.08962	1.01922	0.891158	0.63936	0.814991	0.576125		PD-1+	91.1	86.65	85.87	87.8	63.3	62.2	68.4	82.7	83.32	82.35	84.9
L-Kynurenine	13250000	19400000	15070000	23610000	14950000	13590000	3587000	5579000	4666000	9283000	6506000	7218000			293.804	185.065			247.174	177.522		IDO1	1.28476	0.81862	0.896617	0.308949	0.268551	0.276884		IDO1	0.938416	1.12115	0.940433	0.618116	0.506572	0.489273		TIM-3+	83.21	93.3	94.1	96.98	65.2	59.1	66.1	69.57	88.3	89.7	94.2
Serotonin	269800	231125	208875	430800	227700	225100	64392	8312	7188	146856	12190	15160			345.957	186.087			231.652	169.63																		PD-1+ TIM-3+	76.3	82	83.6	87.8	49.8	45.5	51.9	60	75.3	76.2	84.9
N-Formylkynurenine	1083000	1623000	1206000	1746000	1315000	1119000	268800	397300	288600	513000	393700	515800			331.391	188.87			178.239	155.913
															295.109	174			206.696	158.37
															285.913	177.717			183.478	131.478
[truncated: 75 more columns]

## Sheet: Figure 6
Figure 6a				Figure 6b				Figure 6c												Figure 6d						Figure 6e						Figure 6f														Figure 6g
PD-L1 expression on Huh7 cells	DMSO	RIN1		PD-L1 expression on HepG2 cells	DMSO	RIN1		PD-L1 expression on HCC cells	DMSO					RIN1						PD-L1 expression on HCC cells	C57-DMSO	C57-RIN1	Nude-DMSO	Nude-RIN1		PD-L1 expression on HCC cells	C57-DMSO	C57-RIN1	Nude-DMSO	Nude-RIN1		Inhibitor receptor expression on CD8+ T cells	HepG2DMSO				HepG2RIN1				HepG2RIN1+Lv-PD-L1					Cytokine expression on CD8+ T cells	HepG2DMSO
	0.93273	0.651349		sample-1	0.909193	0.673106		HepG2	63.8	67.2	74.9	81.6	81.7	67.8	64.1	12.1	21.5	36.4			78.3	29.9	38.3	9.17			97.1	19.9	18.3	1.17		PD-1+	54.54	67.7	71.9	62.4	57.6	50.5	47.5	41.2	57.3	60.1	59.2	60.4		IFN-γ+	44.9	44.4	45.2
	0.973359	0.65368		sample-2	1.01729	0.65977		Huh7	83.9	83.1	83.8	88.6	91.5	23.3	14.5	8.55	26.8	7.83			66.34	20.3	16.5	5.35			96.9	20.3	16.5	1.35		TIM-3+	92.2	78.7	58.6	67.6	40.8	43.9	44.4	51.4	63	63.3	51.3	50.5		TNF-α+	42.7	48	51.2
	0.834337	0.638495		sample-3	0.914683	0.651533															87.34	31.1	35.4	7.5			94.1	21.1	15.3	1.5		PD-1+ TIM-3+	49.3	52.7	40.4	41.3	23.5	23.7	21.8	22.6	36.6	37.7	29.2	30.4		IFN-γ+ TNF-α+	25	27.6	29
																					91.23	20	16	1.32			91.7	20	16	1.32
																					88.32	38.4	36.5	11.22			92.7	18.4	16.5	1.22
																					70.2	39.4	26.7	17.88			93.6	19.4	16.7	0.88
[truncated: 197 more columns]

## Sheet: Figure 7
Figure 7a												Figure 7b												Figure 7c												Figure 7d										Figure 7e
Fold of migration	DMSO					RIN1						Scratch closure rate (%)	DMSO					RIN1						Fold of invasion	DMSO					RIN1							Huh7									Cell count	DMSO
Huh7	1.01572	0.887423	1.00612	1.07053	1.02021	0.43229	0.91256	0.920686	0.737013	0.762415		Huh7	38.2353	55.8824	52.9412	64.7059	38.2353	35.2941	20.5882	38.2353	29.4118	44.1176		Huh7	1.15217	0.975087	1.02982	0.910946	0.931976	0.566574	0.479275	0.422174	0.522744	0.424211		OD value (450 nm)	DMSO				RIN1					Huh7	145	156	112
HepG2	0.991916	0.928725	0.983487	1.07711	1.01876	0.718066	0.618732	0.640449	0.631905	0.631044		HepG2	22.2	24.8939	16.5	22.597	25.4182	17.0485	9.43939	3.07576	7.44545	9.96667		HepG2	1.03642	0.794671	1.16891			0.428929	0.168391	0.25942				0 day	0.26	0.257	0.215	0.232	0.241	0.236	0.262	0.239		HepG2	140	112	89
																																				1 day	0.927	0.953	0.895	0.999	0.468	0.476	0.47	0.462
																																				2 day	1.939	1.992	1.935	1.97	0.602	0.624	0.633	0.651
																																				3 day	3.14	3.074	3.215	3.235	0.995	0.937	1.008	1.121
																																				4 day	3.937	3.989	3.757	3.836	2.072	2.071	2.218	2.415
																																				5 day	3.933	3.838	3.931	4.0123	3.241	3.134	3.135	3.234
																																					HepG2
																																				OD value (450 nm)	DMSO				RIN1
																																				0 day	0.3513	0.3456	0.3645	0.3854	0.3455	0.362	0.3457	0.3696
																																				1 day	0.6413	0.6986	0.745	0.6584	0.6255	0.642	0.6057	0.5896
																																				2 day	0.8629	0.8874	0.9787	1.0328	0.6966	0.749	0.714	0.745
																																				3 day	1.8039	1.6525	1.7434	1.8261	1.1142	1.1423	1.1124	1.0784
																																				4 day	2.6943	2.9257	2.8929	2.6766	1.2883	1.4502	1.6295	1.4685
																																				5 day	3.395	3.4653	3.4715	3.4616	1.7497	1.656	1.7296	1.5777
[truncated: 128 more columns]

## Sheet: Supplementary Figure 2
Supplementary Figure 2b					Supplementary Figure 2c				Supplementary Figure 2e													Supplementary Figure 2f														Supplementary Figure 2g
mRNA expression of indicated genes	RBPJ	PDCD1	HAVCR2		MFI of PD-1 in HCC tissues	RBPJlow	RBPJhigh		mRNA expression of indicated genes	RBPJ	CD45		RBPJ	CD3		RBPJ	CD4		RBPJ	CD8		Percentage of gated cells (%)	DMSO						RIN1							Tumor volume (mm3）	Nude						C57BL/6J
	0.861244	2.9372	3.03051			24	120			1	1		1	1		2.09772	196.877		2.09772	3.0482		CD45+ cells	33.5	27.8	39.9	45.8	35.3	39.1	56.4	46.5	90.1	46.4	91.8	86.3		0 days	0		0	0	0	0	0		0	0	0	0
	-0.0132	-1.02528	0.183762			45	134			17.3254	2.29214		17.3254	0.187656		50.0215	18.6191		50.0215	0.169771		CD3+ T cells	16.5	24.8	20.9	26.3	27	26.4	13.8	24.4	26.7	23.6	28.4	27.6		3 days	2	4	9	15.3125	24	30.375	5	18.375	21.4375	35.4375	36	33.6875
	0.032993	-0.66735	0.679081			22	98			40.2916	0.0256688		40.2916	0.141933		12.2226	4.89729		12.2226	0.576519		CD8+ T cells	5.8	4.73	3.3	2.47	10.3	10.5	5.29	8.62	1.73	4.88	1.59	1.43		6 days	6.75	7.8125	11.25	24	40.5	52.9375	9.375	28	32	68.0625	75.625	65.8125
	0.236048	0.145136	-0.09423			12	165			3.16185	0.449516		3.16185	0.132923		3.79072	23.738		3.79072	0.528429		CD4+ T cells	2.66	2.35	1.82	3.42	0.6		0.69	0.52	0.92	0.94	0.49			9 days	25.3125	24.5	28	75.625	116.188	126.75	10.9375	60.5	62.5	105.625	126.75	183.75
	0.110023	-1.12279	0.334314			9	70			0.77619	0.853694		0.77619	0.0702331		8.3693	7.90435		8.3693	1.42555		macrophages	7.49	4.88	12	5.91	4.5		6.27	3.53	5.53	5.46	3.23			12 days	27	90.75	126	210.938	325.125	364.5	18	81	99	134.75	159.25	225
	0.633448	-0.30303	1.23841			8	104			1.38787	2.05508		1.38787	0.141755		47.2409	123.986		47.2409	0.243158		M2 macrophages	3.57	3.32	5.93	6.66	4.64		7.43	3.03	4.6	15	4			15 days	248.188	270.938	324	450	720	937.5	36	116.188	147	234.812	289	304
	0.711344	1.23884	1.52471							0.298934	0.875329		0.298934	0.0561117		11.0119	7.47205		11.0119	0.240489		NK cells	5.4	9.91	6.02	5.77	3.09		8.28	2.39	3.57	6.48	5.43			18 days	847	675	675	936	1044	1267.5	90.75	117	171.5	225	343.188	496.375
	0.535191	1.25547	2.37777							21.9003	0.0687578		21.9003	0.00252319		6.81372	21.0711		6.81372	1.41441		PD-1+ CD8+ T cells	38.9	31.2	34	34.6	66.6	69.6	21.9	58.6	8	19.6	13.3	11.1
	0.409117	0.474361	0.53441							9.89402	0.495777		9.89402	0.162845		3.24229	4.46679		3.24229	0.37021																Tumor weight (g)	C57BL/6J	Nude
	-0.68028	-0.73891	0.117586							1.2394	0.569711		1.2394	0.00574864		4.13296	23.9652		4.13296	3.39898																	0.4289	0.7989
	0.452267	2.49324	0.33914							31.8491	1.05819		31.8491	0.144834		16.2352	12.79		16.2352	0.172222																	0.2089	0.8289
	-0.04675	-1.58317	0.028015							7.08135	0.100628		7.08135	0.117247		5.8925	19.1021		5.8925	1.48167																	0.3289	0.8389
	0.636993	-0.29908	0.958073							26.5826	0.351354		26.5826	0.177663		1	1		1	1																	0.0689	0.5589
	0.544897	-0.25081	2.11362													2.36824	27.0304		2.36824	0.0988842																	0.1989	0.2889
	0.832983	1.10736	2.03142													1.69412	41.6817		1.69412	0.722541																	0.1589	0.2389
	1.3663	4.29585	2.9256													1.4301	31.9706		1.4301	0.368161
	0.994612	4.24136	3.4028
	0.817068	3.21113	2.13078
	0.747578	3.11969	1.8992
	2.72453	1.54181	-1.32812
	2.62301	6.51769	5.08019
	0.926067	2.11855	1.59705
	2.1012	6.19714	5.04018
	1.64723	6.47472	6.52872
	3.52124	7.60329	6.6596
	-0.90023	-2.08143	-0.83049
	0.519615	0.632212	1.09583
	0	0	0

## Sheet: Supplementary Figure 4
Supplementary Figure 4a				Supplementary Figure 4b														Supplementary Figure 4c				Supplementary Figure 4d																				Supplementary Figure 4e							Supplementary Figure 4f
Grey Value of PD-L1 (Ratio to GAPDH)	control-KD	Rbpj-KD		Tumor volum (mm3)	Rbpj-KD						RIN1							Tumor weight (g)	RIN1	Rbpj-KD		Tumor weight (g)	CD8+ TDMSO						CD8+ TRIN1						CD8+ TRIN1 + anti-PD-1 antibody							Tumor weight (g)	CD8+ TDMSO	CD8+ TRIN1	CD8+ TRIN1 + anti-PD-1 antibody				Inhibitor receptor expression on CD8+ T cells
	1.34719	0.176861		0	0	0	0	0	0	0	0	0	0	0	0	0			0.5244	0.8593		0	0	0	0	0	0	0	0	0	0	0	0	0	0	0	0	0	0	0			0.4043	0.9993	0.5344				PD-1+
	0.89033	0.42663		3	4.21875	4.6225	9.61	14.8781	108.375	52.9375	5	18.375	15.75	30.375	36	33.6875			0.4909	0.8798		3	2.42	4.84	9	13.5	54	50	5	43.75	15.75	68.75	36	33.6875	14.0625	28	24.5	43.75	50.625	40			0.5998	1.2198	0.4489				TIM-3+
	1.38651	0.210035		6	6.975	16.2312	15.3125	30.375	182.25	154.688	6	21.4375	27.5625	68.0625	83.1875	65.8125			0.2938	0.89		6	9	13.5	9	20	50	105.625	52	68.75	27.5625	98.3125	117	117	6	13.5	15.75	50.625	62.5	75			0.593	1.32	0.6039				PD-1+ TIM-3+
	0.71977	0.446331		9	20.25	32	28	52.9375	275	234.812	10.9375	24.5	40	62.5	99	87.5			0.3819	0.4206		9	31.25	30.375	30.375	43.75	62.5	252.875	70.875	90.75	75	126	147.875	183.75	15.75	32	50.625	50.625	68.75	70.875			0.5806	0.7206	0.5699
	0.656194	0.568313		12	11	83.1875	50.625	108	433.5	364.5	18	27.5625	40	83.1875	108	113.438			0.2788	0.4336		12	24.75	44	52	65.8125	147.875	253.125	169	208.25	183.75	225	225	288	18	24.5	36	75.625	68.75	98.3125			0.6736	0.9336	0.7579
				15	182.25	198.688	196.875	344.25	1366.62	1184.62	27.5625	44	60.75	83.1875	117	126			0.1375	0.391		15	73.9375	95.0625	140.625	154.688	303.75	576	281.25	361.25	364.5	405	665.5	726	33.6875	55.6875	55.6875	90.75	126.75	117			0.6311	0.991	0.7869
				18	252	285.188	487.688	1008	1568	1617	68.75	60.75	81.25	126.75	171.5	210.938						18	113.438	144	121	190.125	384	586.625	526.5	816.75	864	864	1015.62	1183	75	90.75	98.3125	137.312	210.938	210.938
[truncated: 15 more columns]

## Sheet: Supplementary Figure 5
Supplementary Figure 5a										Supplementary Figure 5b
Percentage of Ki67 in CD8+ T cells	DMSO				RIN1					apoptosis rate (%)	DMSO			RIN1
HepG2	94.5	93.9	84		96.2	97.2	96.4			HepG2	3.46	1.79	3.46	10.04	10.22	10.71
Huh7	86.2	93.9	92.1	90.9	97	96.6	97.3	95.8		Huh7	3.52	4.2	4.49	10.07	9.62	11.26

[truncated: 9 more sheets: Supplementary Figure 6, Supplementary Figure 8b, Supplementary Figure 9, Supplementary Figure 10, Supplementary Figure 12, Supplementary Figure 13c, Supplementary Figure 14, Supplementary Figure 16, Supplementary Figure 17]
